# Supplementary material for: Design, Synthesis, and Evaluation of Camptothecin-Based Antibody–Drug Conjugates with High Hydrophilicity and Structural Stability
Source: Molecules. 2025 Mar 21;30(7):1398. doi: 10.3390/molecules30071398 (PMC11990160; doi:10.3390/molecules30071398)
Supplement: Supplementary file 1 [file molecules-30-01398-s001.zip]

Archive with 1 entries (1 files):
- molecules-3542620-supplementary.pdf
